# Supplementary material for: Genome-Wide Identification and Expression Characterization of the D27 Gene Family of Capsicum annuum L
Source: Plants (Basel). 2024 Jul 26;13(15):2070. doi: 10.3390/plants13152070 (PMC11314413; doi:10.3390/plants13152070)
Supplement: Supplementary file 1 [file plants-13-02070-s001.zip]

Archive with 1 entries (1 files):
- plants-3047658-supplementary.xlsx
