# Supplementary material for: Genome-Wide Identification and Expression Characterization of the D27 Gene Family of Capsicum annuum L
Source: Plants (Basel). 2024 Jul 26;13(15):2070. doi: 10.3390/plants13152070 (PMC11314413; doi:10.3390/plants13152070)
Supplement: Supplementary file 1 [file plants-13-02070-s001.zip › plants-3047658-supplementary.xlsx]

## Sheet: Table S1
Table S1 Physicochemical properties of CaD27
Accession number	Gene name	E-value	Number of amino acids	Molecular weight	pI	Instability index	Aliphatic index	GRAVY	Subcellular location	CDS
Capana01g004487/XP_016552482	CaD27.1	4e-39	238	26751.8	6.61	51.5	61.39	-0.347	Chloroplast	ATGAGTATACGATGTGGGATAGCGGAGCCATCAGGGGAACCGGCACCATTAGGACAGAAGACAAAGTACAACGATGGATTGTTTGAGAAGGCATTCATGACTCTTTTCGCACGTAAGATGGAGAAGTACGGTACGAGCAAAATAGAGAACTCTGATGAGATGAAGAAGAAGGGTTGGTTTGATTATGATTACGACAGTTTTGTTGATGTGTCGAGGAAAGTGATGCAAGGGAGGTCGCGGCTGCAGCAGCAGCAAGTAGTTCGCGAGGTCCTCATGTCTATGCTTCCTCCTGGAGCTCCTGCTCAGTTTAGGAAATTGTTTCCACCAACGAAGTGGGCAGCAGAGTTCAACGCGGCAATTACTGTGCCTTTCTTCTTCTGGTTAGTTGGTCCTTCTGAG…
Capana03g003272/XP_016565452	CaD27.2	1.1e-31	227	26034.9	7.98	46.61	71.23	-0.262	Chloroplast	ATGAATAGTTATAATAAATTACCATATTGTTATCCAGCATCATCCTCCATATGTTGTGTG TTAACAAAGCCACCTCCAACTAATCACAATCATCATAGTAATTTTCATGTTTATAAAGAT AATTGGTTCGATCATCTAGCCATTAACCATCTCTCTCAAAGTATACAAGCTACCACAGGA TTAAGAAACAAGAAGAGTGGCTATGAAAGCTTTGTGGAGGCTGCAAGAGTGGTGTATGTGAACTATAACTCCACACATGATCAAGTAAATCTTGTTATTGAATCTCTTCAAAGGGCATTCCCTAAGCCTATTCTTTCTCTGGCAAGTGTAAAAGCGTCAGAGTTTAACGGGAGAAAAGAGAACAATGTGGTCCACATCAAAAAATGCAGGTTTTTG…
Capana06g000026/XP_016577336	CaD27.3	5.4e-35	261	28803.4	8.46	44.14	77.28	-0.109	Chloroplast	ATGGCTATGGTTGGTGTACCGTCGGGGGTGTTGGCTTGGCCGAAAGTGAAAGTTGAGCATGGAAGTAAAGCAGCTGGTATGCCGCGGGTTTCCTGTTTCTCTAAAAGTACATCATCAGAAACCAAAAGCCCTTCTACTTCTACTTCTACTTCTAGTGTGTTTGATAACCTATTCCTTAGTCTATTCCGGAACAAAATGGTCCAGGAGACGGGATGGGATTCACAAAAGCCCGGGTACGAGGGTCTGATTGAAGTGGCTCATCGTCTCACGCTTGCTCAGGACAATTCTCAAACCAGAGACGCTGCGGTTCGGATATTGAGATCATTATTCCCTCCTTTGTTGTTGGAGCTCTACCGGATGCTTGTTGCACCTATAGATGGTGGTAAATTTGCAGCCTTG…
Note：Accession number from Sol Genomics Network (https://solgenomics.net/) and NCBI (https://www.ncbi.nlm.nih.gov).

## Sheet: Table S2
Table S2 Analysis of D27 Gene on Codon Bias in Capsicum annuum
Gene name	T3s	C3s	A3s	G3s	CAI	CBI	Fop	Nc	GC3s	GC	L_sym	L_aa	Gravy	Aromo
CaD27.1	0.3523	0.2216	0.381	0.3625	0.2	-0.126	0.354	56.11	0.435	0.452	223	238	-0.347479	0.109244
CaD27.2	0.4574	0.2021	0.45	0.2308	0.186	-0.24	0.286	45.27	0.313	0.367	217	227	-0.262115	0.118943
CaD27.3	0.4444	0.2029	0.2938	0.2979	0.222	0.005	0.417	56.01	0.397	0.456	247	261	-0.108812	0.076628

## Sheet: Table S3
Table S3 Information about the D27 gene of other species in phylogenetic tree analysis.
Gene name	Plant name	Accession number
AtD27.1	Arabidopsis thaliana	AT1G03055.1
CsD27.1	Camellia sinensis	XP_028075557.1
CsD27.2	Camellia sinensis	XP_028105006.1
CsD27.3	Camellia sinensis	XP_028063275.1
CiD27.1	Carya illinoinensis	XP_042991374.1
CiD27.2	Carya illinoinensis	XP_042977766.1
CiaD27.1	Cicer arietinum	XP_004495151.1
CcD27.1	Citrus x clementina	XP_006439216.1
CcD27.2	Citrus x clementina	XP_006443948.2
CmD27.1	Cucurbita moschata	XP_022959652.1
CpD27.1	Cucurbita pepo subsp. pepo	XP_023540699.1
HaD27.1	Helianthus annuus	XP_022034423.1
LbD27.1	Lycium barbarum	XP_060180181.1
LbD27.2	Lycium barbarum	XP_060178537.1
LbD27.3	Lycium barbarum	XP_060180799.1
LbD27.4	Lycium barbarum	XP_060180800.1
MiD27.1	Mangifera indica	XP_044484582.1
MiD27.2	Mangifera indica	XP_044487230.1
MeD27.1	Manihot esculenta	XP_043808371.1
MeD27.2	Manihot esculenta	XP_043808183.1
MeD27.3	Manihot esculenta	XP_021612504.1
MtD27.1	Medicago truncatula	NP_001411944.1
NtD27.1	Nicotiana tomentosiformis	XP_018633272.1
NtD27.2	Nicotiana tomentosiformis	XP_009601154.1
PsD27.1	Pisum sativum	XP_050887459.1
PaD27.1	Prunus avium	XP_021812731.1
RvD27.1	Rhododendron vialii	XP_058188365.1
RcD27.1	Ricinus communis	XP_015574531.1
RcD27.2	Ricinus communis	XP_048232347.1
RcD27.3	Ricinus communis	XP_048232329.1
SiD27.1	Sesamum indicum	XP_011079540.1
SlD27.1	Solanum lycopersicum	XP_004244658.1
SlD27.2	Solanum lycopersicum	NP_001333495.1
SlD27.3	Solanum lycopersicum	XP_025888620.1
SpD27.1	Solanum pennellii	XP_015085743.1
SpD27.2	Solanum pennellii	XP_015079952.1
SpD27.3	Solanum pennellii	XP_015087576.1
SsD27.1	Solanum stenotomum	XP_049410848.1
SsD27.2	Solanum stenotomum	XP_049410847.1
SvD27.1	Solanum verrucosum	XP_049349988.1
SvD27.2	Solanum verrucosum	XP_049343644.1
SaD27.1	Striga asiatica	GER42803.1
VaD27.1	Vigna angularis	XP_017442914.1
VirD27.1	Vigna radiata var. radiata	XP_014495686.1
VuD27.1	Vigna unguiculata	XP_027938442.1
VuD27.2	Vigna unguiculata	XP_027921198.1
VrD27.1	Vitis riparia	XP_034691863.1
VrD27.2	Vitis riparia	XP_034690801.1
VvD27.1	Vitis vinifera	XP_002271003.1
ZjD27.1	Ziziphus jujuba var. spinosa	XP_015896339.2

## Sheet: Table S4
Table S4 Primers and reference genes used in the tissue-specific expression analysis of CaD27.
Gene	Sequence（5‘ to 3')
D27.1-F	CTTCTTCTGGTTAGTTGGTCCTTC
D27.1-R	CATTCCTACACATCCACTGTTCTC
D27.2-F	ATGCCAGTGAACATGGTGCC
D27.2-R	ATCTGTATTTGGTGGAGGAG
D27.3-F	TCATCAGAAACCAAAAGCCC
D27.3-R	CTCAATATCCGAACCGCAGC
Actin-F	GGTGACGAGGCTCAATCCAA
Actin-R	CTCTGGAGCCACACGAAGTT

## Sheet: Table S5
Table S5 Prediction analysis of the interacting proteins of the pepper CaD27 gene family.
Source	Target	Weight	Interaction
BETA-OHASE_1	CYP97B3	0.792	pos
BETA-OHASE_1	LUT2	0.759	pos
BETA-OHASE_1	F1N19.25	0.595	pos
CYP97B3	LUT2	0.668	pos
CYP97B3	F1N19.25	0.694	pos
CYP97B3	BETA-OHASE_1	0.792	pos
F1N13.50	F1N19.25	0.6	pos
F1N19.25	F20P5.6	0.896	pos
F1N19.25	CYP97B3	0.694	pos
F1N19.25	LUT2	0.604	pos
F1N19.25	TET17	0.898	pos
F1N19.25	PGRL1B	0.672	pos
F1N19.25	PGRL1A	0.726	pos
F1N19.25	T31B5.80	0.719	pos
F1N19.25	F1N13.50	0.6	pos
F1N19.25	F1N21.17	0.896	pos
F1N19.25	BETA-OHASE_1	0.595	pos
F1N21.17	F20P5.6	0.956	pos
F1N21.17	TET17	0.93	pos
F1N21.17	T31B5.80	0.851	pos
F1N21.17	F1N19.25	0.896	pos
F20P5.6	T31B5.80	0.851	pos
F20P5.6	F1N19.25	0.896	pos
F20P5.6	TET17	0.93	pos
F20P5.6	F1N21.17	0.956	pos
LUT2	CYP97B3	0.668	pos
LUT2	F1N19.25	0.604	pos
LUT2	BETA-OHASE_1	0.759	pos
PGRL1A	F1N19.25	0.726	pos
PGRL1B	F1N19.25	0.672	pos
T31B5.80	F20P5.6	0.851	pos
T31B5.80	TET17	0.851	pos
T31B5.80	F1N19.25	0.719	pos
T31B5.80	F1N21.17	0.851	pos
TET17	F20P5.6	0.93	pos
TET17	T31B5.80	0.851	pos
TET17	F1N19.25	0.898	pos
TET17	F1N21.17	0.93	pos
BETA-OHASE_1	LCY1	0.977	pos
BETA-OHASE_1	D27	0.957	pos
BETA-OHASE_1	CCD7	0.477	pos
BETA-OHASE_1	CYP97A3	0.979	pos
BETA-OHASE_1	BETA-OHASE_2	0.909	pos
BETA-OHASE_2	LCY1	0.989	pos
BETA-OHASE_2	D27	0.95	pos
BETA-OHASE_2	CCD7	0.626	pos
BETA-OHASE_2	CCD8	0.496	pos
BETA-OHASE_2	CYP97A3	0.979	pos
BETA-OHASE_2	BETA-OHASE_1	0.909	pos
CCD7	CYP711A1	0.964	pos
CCD7	LCY1	0.809	pos
CCD7	D27	0.993	pos
CCD7	BETA-OHASE_1	0.477	pos
CCD7	BETA-OHASE_2	0.626	pos
CCD7	CYP97A3	0.667	pos
CCD7	D14	0.927	pos
CCD7	RL2	0.929	pos
CCD7	MAX2	0.963	pos
CCD7	CCD8	0.974	pos
CCD8	CYP711A1	0.964	pos
CCD8	LCY1	0.756	pos
CCD8	D27	0.933	pos
CCD8	CCD7	0.974	pos
CCD8	BETA-OHASE_2	0.496	pos
CCD8	CYP97A3	0.62	pos
CCD8	D14	0.927	pos
CCD8	RL2	0.954	pos
CCD8	MAX2	0.964	pos
CYP711A1	RL2	0.926	pos
CYP711A1	D14	0.927	pos
CYP711A1	D27	0.928	pos
CYP711A1	MAX2	0.962	pos
CYP711A1	CCD8	0.964	pos
CYP711A1	CCD7	0.964	pos
CYP97A3	LCY1	0.993	pos
CYP97A3	D27	0.944	pos
CYP97A3	CCD7	0.667	pos
CYP97A3	CCD8	0.62	pos
CYP97A3	BETA-OHASE_2	0.979	pos
CYP97A3	BETA-OHASE_1	0.979	pos
D14	CYP711A1	0.927	pos
D14	D27	0.928	pos
D14	CCD7	0.927	pos
D14	CCD8	0.927	pos
D14	RL2	0.808	pos
D14	MAX2	0.981	pos
D27	CYP711A1	0.928	pos
D27	LCY1	0.962	pos
D27	MAX2	0.898	pos
D27	RL2	0.901	pos
D27	D14	0.928	pos
D27	CCD8	0.933	pos
D27	CYP97A3	0.944	pos
D27	BETA-OHASE_2	0.95	pos
D27	BETA-OHASE_1	0.957	pos
D27	CCD7	0.993	pos
LCY1	CCD8	0.756	pos
LCY1	CCD7	0.809	pos
LCY1	D27	0.962	pos
LCY1	BETA-OHASE_1	0.977	pos
LCY1	BETA-OHASE_2	0.989	pos
LCY1	CYP97A3	0.993	pos
MAX2	CYP711A1	0.962	pos
MAX2	D27	0.898	pos
MAX2	CCD7	0.963	pos
MAX2	CCD8	0.964	pos
MAX2	RL2	0.926	pos
MAX2	D14	0.981	pos
RL2	CYP711A1	0.926	pos
RL2	D27	0.901	pos
RL2	CCD7	0.929	pos
RL2	CCD8	0.954	pos
RL2	D14	0.808	pos
RL2	MAX2	0.926	pos
LHCA5	PGRL1B	0.712	pos
LHCA5	PGRL1A	0.692	pos
LHCA5	Q8W4C4_ARATH	0.435	pos
LHCA5	T24D18.18	0.458	pos
LHCA5	LHCB6	0.944	pos
LHCB6	PGRL1B	0.539	pos
LHCB6	PGRL1A	0.539	pos
LHCB6	Q8W4C4_ARATH	0.425	pos
LHCB6	LHCA5	0.944	pos
LHCB6	T24D18.18	0.476	pos
PGRL1A	Q8W4C4_ARATH	0.538	pos
PGRL1A	LHCB6	0.539	pos
PGRL1A	T24D18.18	0.561	pos
PGRL1A	LHCA5	0.692	pos
PGRL1B	T24D18.18	0.489	pos
PGRL1B	Q8W4C4_ARATH	0.494	pos
PGRL1B	LHCB6	0.539	pos
PGRL1B	LHCA5	0.712	pos
Q8W4C4_ARATH	PGRL1B	0.494	pos
Q8W4C4_ARATH	PGRL1A	0.538	pos
Q8W4C4_ARATH	LHCB6	0.425	pos
Q8W4C4_ARATH	LHCA5	0.435	pos
Q8W4C4_ARATH	T24D18.18	0.499	pos
T24D18.18	PGRL1B	0.489	pos
T24D18.18	PGRL1A	0.561	pos
T24D18.18	Q8W4C4_ARATH	0.499	pos
T24D18.18	LHCA5	0.458	pos
T24D18.18	LHCB6	0.476	pos

## Sheet: Table S6
Table S6 Primer sequences for cloning the interacting protein genes of pepper CaD27.2.
Gene	Sequence（5‘ to 3')	Accession number
CCD7-F	ATGCAGGCCAAAGCTTGCCATAATA	01g003456
CCD7-R	TCATTGCCCAAGTTTAACCATTTTATCCT
CCD8-F	ATGGCTTCTTTTTCTTCAGCAATCAA	08g000570
CCD8-R	CTATTTCTTCGGAACCCAACAACCA
CYP97A3-F	ATGGGTGGCAAAAATGATGATTCCA	10g001912
CYP97A3-R	TTACAGAGCTGCAGCCAAAACAGAT
D14-1F	ATGGGAGTAGTTGAAGAAGCTCACA	02g000649
D14-1R	TTAGCAAGCATCATCAGTTGTAATATCA
D14-2F	ATGGGAATAGTTGGAGAAGCTCACA	02g003003
D14-2R	TTAAGCATCACCATCAGCAGTAATATC
D14-3F	ATGGGTCAGACACTTTTAGATGCTCT	04g000672
D14-3R	TCACCTATGAGAAAGAGCTCTCCTAAG
LCY-1F	ATGGATACGCTCTTGAGAACCCCAA	05g000023
LCY-1R	TCATTCTTTATCCTGTAACAAATTGTTGA
LCY-2F	ATGGAAACCCTTCTAAAGCCTTTTC	06g000615
LCY-2R	TCAAAGGCTCTCTATTGCTAGATTG
LCY-3F	ATGTATGATCCTTCGAAAGGGGTCG	10g002320
LCY-3R	TCATTCAGCATCCCGTAACAAGTTGT

## Sheet: Table S7
Table S7 Analysis of cis-acting elements in the promoter region of the CaD27 gene family
Gene name	cis-acting elements	Sequence	Position	Number
CaD27.1	AAGAA-motif	GAAAGAA	470	7	-
CaD27.1	AAGAA-motif	gGTAAAGAAA	494	9	-
CaD27.1	AAGAA-motif	GAAAGAA	1819	7	+
CaD27.1	AAGAA-motif	GAAAGAA	1823	7	+
CaD27.1	A-box	CCGTCC	692	6	+
CaD27.1	as-1	TGACG	454	5	+
CaD27.1	as-1	TGACG	1361	5	-
CaD27.1	as-1	TGACG	1698	5	-
CaD27.1	Box 4	ATTAAT	334	6	+
CaD27.1	Box 4	ATTAAT	342	6	+
CaD27.1	Box 4	ATTAAT	1074	6	-
CaD27.1	box S	AGCCACC	120	7	+
CaD27.1	CCAAT-box	CAACGG	720	6	+
CaD27.1	CCGTCC motif	CCGTCC	692	6	+
CaD27.1	CCGTCC-box	CCGTCC	692	6	+
CaD27.1	CGTCA-motif	CGTCA	454	5	-
CaD27.1	CGTCA-motif	CGTCA	1361	5	+
CaD27.1	CGTCA-motif	CGTCA	1698	5	+
CaD27.1	ERE	ATTTTAAA	762	8	+
CaD27.1	ERE	ATTTTAAA	974	8	-
CaD27.1	Gap-box	CAAATGAA(A/G)A	86	9	-
CaD27.1	GT1-motif	GGTTAA	175	6	-
CaD27.1	L-box	ATCCCACCTAC	787	10	+
CaD27.1	MRE	AACCTAA	177	7	+
CaD27.1	MYB recognition site	CCGTTG	720	6	-
CaD27.1	P-box	CCTTTTG	675	7	+
CaD27.1	STRE	AGGGG	482	5	+
CaD27.1	STRE	AGGGG	1347	5	-
CaD27.1	STRE	AGGGG	1684	5	-
CaD27.1	TCA-element	CCATCTTTTT	1216	9	-
CaD27.1	TCA-element	CCATCTTTTT	1454	9	-
CaD27.1	TGACG-motif	TGACG	454	5	+
CaD27.1	TGACG-motif	TGACG	1361	5	-
CaD27.1	TGACG-motif	TGACG	1698	5	-
CaD27.1	W box	TTGACC	888	6	+
CaD27.2	AAAC-motif	CAATCAAAACCT	149	11	-
CaD27.2	AAGAA-motif	GAAAGAA	1076	7	+
CaD27.2	AAGAA-motif	gGTAAAGAAA	1156	9	-
CaD27.2	ARE	AAACCA	93	6	-
CaD27.2	ARE	AAACCA	172	6	-
CaD27.2	AT1-motif	AATTATTTTTTATT	1437	13	+
CaD27.2	Box 4	ATTAAT	1186	6	-
CaD27.2	Box 4	ATTAAT	1214	6	-
CaD27.2	Box 4	ATTAAT	1287	6	-
CaD27.2	Box 4	ATTAAT	1324	6	-
CaD27.2	Box 4	ATTAAT	1397	6	-
CaD27.2	chs-CMA1a	TTACTTAA	725	8	-
CaD27.2	chs-CMA2a	TCACTTGA	1523	8	+
CaD27.2	DRE1	ACCGAGA	391	7	+
CaD27.2	ERE	ATTTCATA	658	8	+
CaD27.2	ERE	ATTTTAAA	665	8	+
CaD27.2	ERE	ATTTTAAA	863	8	-
CaD27.2	G-Box	TCCACATGGCA	1751	10	-
CaD27.2	GCN4_motif	TGAGTCA	1519	7	-
CaD27.2	LTR	CCGAAA	715	6	+
CaD27.2	Myb-binding site	CAACAG	1987	6	+
CaD27.2	STRE	AGGGG	1977	5	+
CaD27.2	TCA	TCATCTTCAT	48	9	-
CaD27.2	TCT-motif	TCTTAC	1044	6	-
CaD27.2	TCT-motif	TCTTAC	1562	6	+
CaD27.3	WUN-motif	AAATTTCTT	1150	9	-
CaD27.3	W box	TTGACC	1568	6	+
CaD27.3	TGA-element	AACGAC	137	6	-
CaD27.3	TGA-element	AACGAC	1617	6	+
CaD27.3	TCA	TCATCTTCAT	379	9	-
CaD27.3	TCA	TCATCTTCAT	1646	9	-
CaD27.3	TCA	TCATCTTCAT	1652	10	-
CaD27.3	STRE	AGGGG	699	5	+
CaD27.3	STRE	AGGGG	1022	5	-
CaD27.3	P-box	CCTTTTG	1073	7	-
CaD27.3	Myb-binding site	CAACAG	79	6	+
CaD27.3	Myb-binding site	CAACAG	99	6	+
CaD27.3	Myb-binding site	CAACAG	303	6	+
CaD27.3	Myb-binding site	CAACAG	738	6	+
CaD27.3	Myb-binding site	CAACAG	759	6	+
CaD27.3	Myb-binding site	CAACAG	1283	6	+
CaD27.3	Myb-binding site	CAACAG	1304	6	+
CaD27.3	Myb-binding site	CAACAG	1325	6	+
CaD27.3	Myb-binding site	CAACAG	1344	6	+
CaD27.3	Myb-binding site	CAACAG	1365	6	+
CaD27.3	Myb-binding site	CAACAG	1710	6	+
CaD27.3	G-box	CACGTC	938	6	-
CaD27.3	GATA-motif	AAGATAAGATT	1101	10	-
CaD27.3	GARE-motif	TCTGTTG	99	7	-
CaD27.3	GARE-motif	TCTGTTG	303	7	-
CaD27.3	GARE-motif	TCTGTTG	738	7	-
CaD27.3	GARE-motif	TCTGTTG	759	7	-
CaD27.3	GARE-motif	TCTGTTG	1283	7	-
CaD27.3	GARE-motif	TCTGTTG	1304	7	-
CaD27.3	GARE-motif	TCTGTTG	1325	7	-
CaD27.3	GARE-motif	TCTGTTG	1344	7	-
CaD27.3	GARE-motif	TCTGTTG	1365	7	-
CaD27.3	GARE-motif	TCTGTTG	1710	7	-
CaD27.3	GA-motif	ATAGATAA	679	8	-
CaD27.3	F-box	CTATTCTCATT	1759	10	-
CaD27.3	ERE	ATTTCATA	977	8	+
CaD27.3	DRE core	GCCGAC	368	6	-
CaD27.3	DRE core	GCCGAC	1008	6	-
CaD27.3	CCGTCC-box	CCGTCC	1160	6	-
CaD27.3	CCGTCC motif	CCGTCC	1160	6	-
CaD27.3	Box 4	ATTAAT	250	6	+
CaD27.3	Box 4	ATTAAT	266	6	+
CaD27.3	Box 4	ATTAAT	885	6	+
CaD27.3	Box 4	ATTAAT	1066	6	-
CaD27.3	Box 4	ATTAAT	1903	6	-
CaD27.3	ATC-motif	AGTAATCT	723	8	-
CaD27.3	ATC-motif	AGTAATCT	1369	8	-
CaD27.3	ACE	CTAACGTATT	808	9	+
CaD27.3	ABRE	ACGTG	939	5	+
CaD27.3	A-box	CCGTCC	1160	6	-
CaD27.3	AAGAA-motif	gGTAAAGAAA	1785	9	-
CaD27.3	3-AF1 binding site	TAAGAGAGGAA	983	10	+
CaD27.3	3-AF1 binding site	TAAGAGAGGAA	1739	10	+
